# Supplementary material for: Case-control study of risk factors for abscess development following hepatitis B vaccination in children in Timor-Leste, 2024
Source: PLoS One. 2026 Jun 22;21(6):e0351879. doi: 10.1371/journal.pone.0351879 (PMC13286217; doi:10.1371/journal.pone.0351879)
Supplement: S1 Data — The dataset includes de-identified information for 12 case-control pairs, including infant demographics, birth history, vaccination procedures, provider practices, vaccine handling, cold chain maintenance, and outcome status. (XLSX) [file pone.0351879.s001.xlsx]

## Sheet: DATA Case Control Timor Leste
PairID	No	DV_Outcome	ID_SEX	ID_Loc	ID_Train	ID_Dose	ID_Work	ID_VacH1	ID_VacH2	ID_week	ID_Skin	ID_Vaccinator	GEs_week
1	1	1	1	1	0	1	0	0	0	1	1	0	1
1	2	0	1	1	0	1	0	0	0	1	1	0	1
2	3	1	1	1	1	0	0	0	0	0	0	1	0
2	4	0	1	1	1	0	0	0	0	1	0	1	1
3	5	1	0	1	1	1	0	0	0	0	0	1	0
3	6	0	0	1	1	0	0	0	0	1	0	1	1
4	7	0	0	0	1	0	0	0	0	0	0	0	0
4	8	1	0	0	0	1	0	0	0	1	0	1	1
5	9	1	1	0	0	1	0	0	0	0	0	0	0
5	10	0	1	0	0	1	0	0	0	0	0	0	0
6	11	1	0	0	0	0	1	0	0	0	0	0	0
6	12	0	0	0	0	0	1	0	0	0	0	0	0
7	13	0	0	0	0	0	1	0	0	0	0	0	0
7	14	1	0	0	0	0	1	0	0	0	0	0	0
8	15	1	0	0	0	0	0	0	0	0	0	0	0
8	16	0	0	0	0	0	0	0	0	0	0	0	0
9	17	0	0	0	1	0	1	0	0	0	0	0	0
9	18	1	0	0	1	1	1	0	0	0	0	0	0
10	19	0	0	0	1	0	1	0	0	0	0	0	0
10	20	1	0	0	1	0	1	0	0	0	0	0	0
11	21	1	1	1	0	0	0	0	0	0	0	0	0
11	22	0	1	1	0	0	0	0	0	0	0	0	0
12	23	0	1	0	1	0	0	0	0	0	0	0	0
12	24	1	1	1	1	0	0	0	0	0	0	0	0

## Sheet: Coding
Variable	Type	Width	Decimals	Label	Value Labels	Missing	Column Width	Alignment	Measure	Role
PairID	Numeric	8	2	PairID	None	None	8	Right	Nominal	Input
No	Numeric	8	2	No	None	None	8	Right	Scale	Input
DV_Outcome	Numeric	8	2	Respondent	0= Control 1=Case	None	8	Right	Nominal	Input
ID_SEX	Numeric	8	2	The biological sex of the vaccine recipient.	0=Male, 1=Female	None	8	Right	Nominal	Input
ID_Loc	Numeric	8	2	The specific anatomical site on the recipient's body where the vaccine was injected.	0=Left Thigh 1=Righ thigh	None	8	Right	Nominal	Input
ID_Train	Numeric	8	2	Whether the vaccinator has received formal training on proper vaccine administration procedures.	0=Yes 1=No	None	8	Right	Nominal	Input
ID_Dose	Numeric	8	2	The practice of using a vaccine from a newly opened multidose vial for the dose administered to the recipient.	0= Newly opened Vial, 1=Previously opened	None	8	Right	Nominal	Input
ID_Work	Numeric	8	2	The number of years of professional experience the vaccinator has in providing immunization services.	0= Igual or over 2 years ecperience, 1=Less than 2 years	None	8	Right	Nominal	Input
ID_VacH1	Numeric	8	2	The practice of regular checking and recording of vaccine storage temperature using a standard thermometer or data logger.	0=Proper, 1=Improper	None	8	Right	Nominal	Input
ID_VacH2	Numeric	8	2	The physical environment of the vaccine storage unit, assessed for appropriate temperature, humidity, and protection from light according to established standards.	0=Proper, 1=Improper	None	8	Right	Nominal	Input
ID_Week	Numeric	8	2	The completed weeks of gestation at the time of delivery.	0= Igual or over 37 weeks, 1=less than 37 weeks	None	11	Right	Nominal	Input
ID_Skin	Numeric	8	2	The application of an antiseptic at the vaccination site immediately before administration, strictly according to the standard protocol. (Health Care response)	0=Yes 1=No	None	12	Right	Nominal	Input
ID_Vaccinator	Numeric	8	2	Personnel who administer Hepatitis B vaccine	0=permanent staff, 1=Non permanent staff	None	8	Right	Nominal	Input
Ges Week	Numeric	8	2	The completed weeks of gestation at the time of delivery.	0=<37 weeks , 1=≥37 weeks	None	8	Right	Nominal	Input
